# Supplementary material for: Comprehensive analysis of B cell repopulation in ocrelizumab-treated patients with multiple sclerosis by mass cytometry and proteomics
Source: iScience. 2025 Apr 8;28(5):112383. doi: 10.1016/j.isci.2025.112383 (PMC12049848; doi:10.1016/j.isci.2025.112383)
Supplement: Table S1. The Panel A-antibody list, related to STAR Methods [file mmc2.xlsx]

## Sheet: Table S1
Table S1. The Panel A-antibody list, related to STAR methods.
Target	Isotope tag	clone	company	Dilution
Surface
CD45	89Y	HI30	Fluidigm	1:50
HLA-DR	141Pr	L243	Biolegend	1:200
CXCR1	142Nd	8F1/CXCR1	Fluidigm	1:50
CD69	144Nd	FN50	Fluidigm	1:100
CD4	145Nd	RPA-T4	Fluidigm	1:100
CD64	146Nd	10.1	Fluidigm	1:200
CXCR2	147Sm	5E8/CXCR2	Fluidigm	1:50
CD16	148Nd	3G8	Fluidigm	1:50
CD56	149Sm	NCAM16.2	Fluidigm	1:100
ICOS	151Eu	C398.4A	Fluidigm	1:50
CD66b	152Sm	80H3	Fluidigm	1:500
CD3	154Sm	UCHT1	Fluidigm	1:200
CD11c	155Gd	Bu15	Biolegend	1:200
CCR4	158Gd	L291H4	Fluidigm	1:100
TIGIT	159Tb	MBSA43	Fluidigm	1:50
CD14	160Gd	RM052	Fluidgm	1:100
CD8	162Dy	RPA-T8	Fluidigm	1:50
CRTH2	163Dy	BM16	Fluidigm	1:50
CD28	164Dy	L293	BDBioscience	1:50
CD45RO	165Ho	UCHL1	Fluidigm	1:50
CD141	166Er	M80	Fluidigm	1:50
CCR7	167Er	G043H7	Fluidigm	1:50
CD206	168Er	15-2	Fluidigm	1:50
CD33	169Tm	WM53	Fluidigm	1:100
FceR1a	170Er	AER-37 (CRA1)	eBioscience	1:180
CD161	171Yb	HP-3G10	Biolegend	1:50
CXCR4	173Yb	12G5	Fluidigm	1:300
CD127	176Yb	A019D5	DVS Sciences	1:300
CD47	209Bi	CC2C6	Fluidigm	1:200
Intracellular
cPARP	143Nd	F21-852	fluidigm	1:100
MIP1beta	150Nd	D21-1351	Fluidigm	1:100
CTLA4	161Dy	14D3	Fluidigm	1:100
CD68	153Eu	Y1/82A	Biolegend	1:100
IL6	156Gd	MQ2-13AS	Fluidigm	1:100
OPN	172Yb	polyclonal	LSBio	1:200
IL1beta	174Yb	CRM56	eBioscience	1:100
TNF	175Lu	MAb11	DVS Sciences	1:50
