# Supplementary material for: Comprehensive analysis of B cell repopulation in ocrelizumab-treated patients with multiple sclerosis by mass cytometry and proteomics
Source: iScience. 2025 Apr 8;28(5):112383. doi: 10.1016/j.isci.2025.112383 (PMC12049848; doi:10.1016/j.isci.2025.112383)
Supplement: Table S2. The Panel B-antibody list, related to STAR Methods [file mmc3.xlsx]

## Sheet: Table S2
Table S2. The Panel B-antibody list, related to STAR methods.
Target	Isotope tag	clone	company	Dilution
Surface
CD45	89Y	HI30	Fluidigm	1:50
CD49d	141Pr	9F10	Fluidigm	1:100
CD19	142Nd	HIB19	Fluidigm	1:50
HLA-DR	143Nd	L243	Fluidigm	1:100
CD38	144Nd	HIT2	Fluidigm	1:100
CD138	145Nd	DL-101	Fluidigm	1:200
IgD	146Nd	IA6-2	Fluidigm	1:100
CD123	147Sm	6H6	Biolegend	1:100
IgA	148Nd	polyclonal	Fluidigm	1:300
CD25	149Sm	2A3	Fluidigm	1:50
KLRG1	150Nd	14C2A07	Biolegend	1:100
IgGL	151Eu	MHL-38	Fluidigm	1:100
CD66b	152Sm	80H3	Fluidigm	1:400
CD62L	153Eu	DREG-56	Fluidigm	1:100
CD3	154Sm	UCHT1	Fluidigm	1:200
CD11c	155Gd	Bu15	Biolegend	1:200
CXCR3	156Gd	G025H7	Fluidigm	1:300
CCR4	158Gd	L291H4	Fluidigm	1:100
CD1c	159Tb	L161	Biolegend	1:100
IgGK	160Gd	MHK-49	Fluidigm	1:100
CD8	162Dy	RPA-T8	Fluidigm	1:50
CRTH2	163Dy	BM16	Fluidigm	1:50
CD95	164Dy	DX2	Fluidigm	1:50
LAG3	165Ho	11C3C65	Fluidigm	1:100
CD34	166Er	581	Fluidgm	1:100
CD27	167Er	O323	Fluidigm	1:50
CD24	169Tm	ML5	Fluidigm	1:50
CD20	171Yb	2H7	Fluidigm	1:100
IgM	172Yb	MHM-88	Fluidigm	1:100
CXCR4	173Yb	12G5	Fluidigm	1:100
PD1	174Yb	EH12.2H7	Fluidigm	1:50
CD11b	209Bi	ICRF44	Fluidigm	1:300
Intracellular
CTLA4	161Dy	14D3	Fluidigm	1:50
Tbet	170Er	4B10	Biolegend	1:50
Ki67	168Er	B56	Fluidigm	1:50
TNF	175Lu	MAb11	DVS Sciences	1:50
CHI3L1	176Yb	EPR19078-157	abcam	1:100
