# Supplementary material for: Comprehensive analysis of B cell repopulation in ocrelizumab-treated patients with multiple sclerosis by mass cytometry and proteomics
Source: iScience. 2025 Apr 8;28(5):112383. doi: 10.1016/j.isci.2025.112383 (PMC12049848; doi:10.1016/j.isci.2025.112383)
Supplement: Table S3. Selected markers used in the clustering of T cell, granulocyte, and MNK cell-Panel A and B cell-Panel B, related to STAR Methods, and Figures 1, 3, and 4 [file mmc4.xlsx]

## Sheet: Table S3
Table S3. Selected markers used in the clustering of T cell, granulocyte and MNK cell-Panel A and B cell-Panel B, related to STAR methods, and Figures 1, 3 and 4.
Panel A			Panel B
T cells	Granulocytes	MNK cells	B cells
CD3	CD45	CD11c	CD45
CD8	FceR1a	CD68	CD49d
CD4	CD66b	HLADR	CD19
CCR4	CD68	CD14	HLA-DR
CCR7	CD16	CD64	CD38
CD68	CD28	CD33	IgD
CD28	CCR7	CD47	CD123
ICOS	CD64	CCR4	IgA
CD161	CD14	CCR7	CD25
TIGIT	HLADR	CXCR4	IgGL
CD127	CD33	CRTH2	CD62L
CTLA4	CCR4	CD161	CD11c
CD69	CXCR2	CD56	CXCR3
CXCR4	CXCR1	TIGIT	CCR4
CRTH2	CXCR4	CD8	CD1c
HLADR		CD141	IgGK
CD45RO		CD16	CD95
		CD127	CD27
			CD24
			CD20
			IgM
			CXCR4
			Ki67
			Tbet
