# Supplementary material for: Comprehensive analysis of B cell repopulation in ocrelizumab-treated patients with multiple sclerosis by mass cytometry and proteomics
Source: iScience. 2025 Apr 8;28(5):112383. doi: 10.1016/j.isci.2025.112383 (PMC12049848; doi:10.1016/j.isci.2025.112383)
Supplement: Table S4. Patient_id of patients with B12, B14, & B16 repopulation at 6 months after treatment, related to Figure 2 [file mmc5.xlsx]

## Sheet: Table S4
Table S4. Patient_id of patients with B12, B14 & B16 repopulation at 6 month after treatment, related to Figure 2.
Patient_id	Repopulation
	B12 (n=16)	B14 (n=14)	B16 (n=5)
001	yes	yes	-
002	yes	-	-
003	-	-	-
004	yes	yes	-
005	yes	yes	yes
006	-	-	-
007	-	-	-
008	-	yes	-
009	yes	yes	yes
010	yes	-	-
011	-	-	-
012	-	-	-
013	yes	-	-
014	yes	-	-
015	yes	yes	-
016	yes	yes	yes
017	yes	-	-
018	-	-	-
019	-	-	-
020	-	yes	-
021	-	-	-
022	yes	yes	-
023	-	-	-
024	-	yes	-
025	-	-	yes
026	-	yes	-
027	yes	yes	yes
028	yes	-	-
029	-	-	-
030	yes	yes	-
031	yes	yes	-
