# Supplementary material for: Comprehensive analysis of B cell repopulation in ocrelizumab-treated patients with multiple sclerosis by mass cytometry and proteomics
Source: iScience. 2025 Apr 8;28(5):112383. doi: 10.1016/j.isci.2025.112383 (PMC12049848; doi:10.1016/j.isci.2025.112383)
Supplement: Table S5. Patient_id of patients with B12, B14, & B16 repopulation at 1.5 years, 2.0 years, & 2.5 years after treatment, related to Figure 2 [file mmc6.xlsx]

## Sheet: Table S5
Table S5. Patient_id of patients with B12, B14 & B16 repopulation at 1.5 yr, 2.0 yr & 2.5 yr after treatment, related to Figure 2.
Patient_id	Repopulation at 1.5 yr			Repopulation at 2.0 yr			Repopulation at 2.5 yr
	B12 (n=31)	B14 (n=19)	B16 (n=11)	B12 (n=30)	B14 (n=20)	B16 (n=8)	B12 (n=14)	B14 (n=6)	B16 (n=3)
001	yes	-	-	yes	-	-	-	-	-
002	yes	-	-	-	-	-	-	-	-
003	-	-	-	-	-	-	-	-	-
004	-	-	-	yes	-	-	-	-	-
005	-	-	-	-	-	-	yes	yes	-
006	yes	-	-	yes	-	-	-	-	-
007	-	-	-	-	-	-	-	-	-
008	-	yes	-	-	-	-	yes	-	-
009	-		-	yes	-	-	-	-	-
010	yes	yes	-	yes	-	-	yes	-	-
011	yes	-	-	-	-	-	-	-	-
012	yes	-	-	-	-	-	yes	-	-
013	-	-	-	yes	-	-	-	-	-
014	yes	-	-	-	-	-	yes	-	-
015	yes	yes	yes	yes	yes	yes	-	-	-
016	yes	-	-	-	-	-	-	-	-
017	-	-	-	yes	-	-	yes	-	-
018	-	-	-	yes	-	-	-	-	-
019	yes	-	-	-	-	-	yes	-	-
020	yes	-	yes	yes	yes	yes	-	-	-
021	yes	yes	-	yes	yes	-	-	-	-
022	yes	-	-	yes	yes	yes	-	-	-
023	yes	-	yes	yes	yes	yes	-	-	-
024	yes	yes	yes	yes	yes	-	-	-	-
025	yes	yes	-	yes	yes	-	-	-	-
026	yes	yes	-	yes	-	-	-	-	-
027	-	yes	-	yes	-	-	yes	-	-
028	yes	yes	yes	yes	yes	-	-	-	-
029	yes	-	-	yes	-	-	-	-	-
030	yes	-	-	-	-	-	-	-	-
031	yes	yes	-	yes	yes	-	-	-	-
032	yes	yes	yes	yes	yes	yes	-	-	-
033	yes	yes	yes	yes	yes	yes	-	-	-
034	-	yes	-	yes	yes	yes	-	-	-
035	yes	-	-	yes	yes	-	-	-	-
036	-	-	-	-	-	-	-	-	-
037	-	-	-	-	-	-	-	-	-
038	yes	-	-	-	-	-	-	-	-
039	-	-	-	-	-	-	-	-	-
040	-	-	-	yes	yes	-	-	-	-
041	-	-	-	-	yes	-	-	yes	-
042	yes	yes	yes	-	-	-	yes	yes	yes
043	-	yes	-	-	-	-	-	-	-
044	yes	yes	yes	yes	yes	-	-	-	-
045	yes	yes	yes	-	-	-	yes	yes	yes
046	-	-	-	yes	yes	yes	yes	yes	-
047	yes	-	-	yes	yes	-	yes	-	-
048	yes	yes	-	yes	yes	-	yes	-	-
049	-	-	-	-	-	-	-	-	-
050	yes	yes	yes	yes	yes	-	yes	yes	yes
